# Supplementary material for: Modeling of nitrogen fixation and polymer production in the heterotrophic diazotroph Azotobacter vinelandii DJ
Source: Metab Eng Commun. 2020 May 30;11:e00132. doi: 10.1016/j.mec.2020.e00132 (PMC7292883; doi:10.1016/j.mec.2020.e00132)
Supplement: Multimedia component 1 [file mmc1.xlsx]

## Sheet: BiologPlates CarveMe
Carbon Source	ID	Growth (NH4 + N2)	Qualitative	Adjusted Growth (NH4 + N2)	Sim NH4	Sim N2	Sim NH4 + N2	lb	Porcentaje		CarveMe NH4	Qualitative	CarveMe Conclusion
L-Arabinose	arab__L_e	0.000577735	-	0	0	0	0	0		TN	0.375875	+	FP
N-Acetyl-D-Glucosamine	anhgm_e	0.00188852	+	0.00188852	0.00201149	0.00201149	0.00201149	0.123	2.55835e-08	TP	0	-	FN
Succinic Acid	succ_e	0.000926918	+	0.000926918	0.00099081	0.000660102	0.00099081	0.675	33.3776	TP	0.233984	+	TP
D-Galactose	gal_e	0.00451897	+	0.00451897	0.00499375	0.00331931	0.00499375	0.405	33.5308	TP	0.39974	+	TP
L-Aspartic Acid	asp__L_e	0.00185986	+	0.00185986	0.00197654	0.00197654	0.00197654	0.732	-6.23057e-09	TP	0.215985	+	TP
L-Proline	pro__L_e	0.000627077	-	0	0	0	0	0		TN	0	-	TN
D-Alanine	ala__D_e	0.00144828	+	0.00144828	0.00184602	0.00184602	0.00184602	0.81	-1.07019e-08	TP	0.207357	+	TP
D-Trehalose	tre_e	-0.000265967	-	0	0	0	0	0		TN	0	-	TN
D-Mannose	man_e	0.000365352	-	0	0.000613941	0.000408082	0.000613941	0.35	33.5307	FP	0	-	TN
Dulcitol	galt_e	0.000225138	-	0	0	0	0	0		TN	0	-	TN
D-Serine	ser__D_e	0.00206624	+	0.00206624	0.00278162	0.00278162	0.00278162	1	-8.69168e-09	TP	0.185949	+	TP
D-Sorbitol	sbt__D_e	0.0101831	+	0.0101831	0.0114018	0.00757866	0.0114018	0.44	33.5308	TP	0.483267	+	TP
Glycerol	glyc_e	0.0075696	+	0.0075696	0.00824435	0.00547995	0.00824435	0.76	33.5308	TP	0.272061	+	TP
L-Fucose	fuc__L_e	0.000603538	-	0	0	0	0	0		TN	0	-	TN
D-Glucuronic Acid	glcur_e	0.000917374	+	0.000917374	0.00106584	0.000709384	0.00106584	0.444	33.4438	TP	0	-	FN
D-Gluconic Acid	glcn_e	0.00136333	+	0.00136333	0.00160532	0.00106844	0.00160532	0.413	33.4438	TP	0	-	FN
D,L-a-Glycerol Phosphate	glyc3p_e	0.00106163	+	0.00106163	0.0017036	0.00113385	0.0017036	0.58	33.4438	TP	0.295718	+	TP
D-Xylose	xyl__D_e	0.00210808	+	0.00210808	0	0	0	0		FN	0.375875	+	TP
L-Lactic Acid	lac__L_e	0.0100176	+	0.0100176	0.0106898	0.00715586	0.0106898	1.1	33.0588	TP	0.184317	+	TP
Formic Acid	for_e	0.0014209	+	0.0014209	0.00167134	0.00120036	0.00167134	4.9	28.1799	TP	0.0268191	+	TP
D-Mannitol	mnl_e	0.00890473	+	0.00890473	0.00951609	0.00632527	0.00951609	0.42	33.5308	TP	0	-	FN
L-Glutamic Acid	glu__L_e	0.000504936	-	0	0	0	0	0		TN	0.311978	+	FP
D-Glucose-6-Phosphate	g6p_e	0.00115108	+	0.00115108	0.00176508	0.00117323	0.00176508	0.35	33.5308	TP	0	-	FN
D-Galactonic Acid-g-Lactone	galctn__D_e	0.00798542	+	0.00798542	0.00902034	0.0060036	0.00902034	0.51	33.4438	TP	0.414005	+	TP
D,L-Malic Acid	mal__D_e	0.00152996	+	0.00152996	0.00203921	0.00136507	0.00203921	0.815	33.0588	TP	0	-	FN
D-Ribose	rib__D_e	0.000922891	+	0.000922891	0	0	0	0		FN	0.357976	+	TP
L-Rhamnose	rmn_e	0.00855147	+	0.00855147	0.00971926	0.00646876	0.00971926	0.46	33.4438	TP	0	-	FN
D-Fructose	fru_e	0.00860578	+	0.00860578	0.00982306	0.00652931	0.00982306	0.455	33.5308	TP	0.473149	+	TP
Acetic Acid	ac_e	0.000884087	+	0.000884087	0.00090343	0.00060259	0.00090343	1.415	33.2998	TP	0.11301	+	TP
a-D-Glucose	glc__D_e	0.00755311	+	0.00755311	0.00850747	0.00565485	0.00850747	0.44	33.5308	TP	0.44747	+	TP
Maltose	malt_e	0.00467952	+	0.00467952	0.00499923	0.00332295	0.00499923	0.2	33.5308	TP	0.883007	+	TP
D-Melibiose	melib_e	0.00853976	+	0.00853976	0.00499923	0.00332295	0.00499923	0.23	33.5308	TP	0.853176	+	TP
Thymidine	thymd_e	0.00050902	-	0	0	0	0	0		TN	0	-	TN
L-Asparagine	asn__L_e	0.000431872	-	0	0.00275259	0.00275259	0.00275259	0.75	3.852e-09	FP	0	-	TN
D-Aspartic Acid	asp__D_e	0.00124612	+	0.00124612	0	0	0	0		FN	0	-	FN
D-Glucosaminic Acid	gam_e	-0.000133632	-	0	0	0	0	0		TN	0	-	TN
1,2-Propanediol	12ppd__S_e	0.000975907	+	0.000975907	0.00110976	0.000742887	0.00110976	0.619	33.0588	TP	0.253436	+	TP
a-Ketoglutaric Acid	akg_e	0.00798082	+	0.00798082	0.0101041	0.00673159	0.0101041	0.72	33.3776	TP	0.29398	+	TP
a-Ketobutyric Acid	2obut_e	0.00261246	+	0.00261246	0.00314284	0.00210188	0.00314284	0.69	33.1215	TP	0	-	FN
a-D-Lactose	lcts_e	0.00129285	+	0.00129285	0	0	0	0		FN	0	-	FN
Sucrose	sucr_e	0.00614047	+	0.00614047	0.00675335	0.0044889	0.00675335	0.21	33.5308	TP	0.906872	+	TP
Uridine	uri_e	-7.46987e-05	-	0	0	0	0	0		TN	0.433548	+	FP
L-Glutamine	gln__L_e	0.000863224	+	0.000863224	0.000970095	0.000970095	0.000970095	0.497	-4.44502e-10	TP	0	-	FN
D-Glucose-1-Phosphate	g1p_e	0.00121992	+	0.00121992	0.00157871	0.00104935	0.00157871	0.361	33.5308	TP	0	-	FN
D-Fructose-6-Phosphate	f6p_e	0.00103948	+	0.00103948	0.00131011	0.000870817	0.00131011	0.345	33.5308	TP	0	-	FN
a-Hydroxybutyric Acid	2hb_e	0.00126446	+	0.00126446	0.00140997	0.000942968	0.00140997	0.575	33.1215	TP	0	-	FN
Adonitol	rbt_e	0.000690884	-	0	0	0	0	0		TN	0	-	TN
Maltotriose	malttr_e	0.00550108	+	0.00550108	0.00675335	0.0044889	0.00675335	0.14	33.5308	TP	0	-	FN
2`-Deoxyadenosine	dad_2_e	0.00113123	+	0.00113123	0.0016037	0.0016037	0.0016037	0.39	-1.38369e-09	TP	0	-	FN
Adenosine	adn_e	-0.000431117	-	0	0	0	0	0		TN	0.558243	+	FP
Gly-Asp	asp__L_e	0.000823217	+	0.000823217	0.000945302	0.000945302	0.000945302	0.708	2.04453e-08	TP	0.215985	+	TP
Citric Acid	cit_e	0.00232252	+	0.00232252	0.00256413	0.00170829	0.00256413	0.505	33.3776	TP	0.335977	+	TP
m-Inositol	inost_e	0.00981689	+	0.00981689	0	0	0	0		FN	0	-	FN
Fumaric Acid	fum_e	0.00286564	+	0.00286564	0.00322285	0.00214714	0.00322285	0.8	33.3776	TP	0.221985	+	TP
Propionic Acid	ppa_e	0.00110994	+	0.00110994	0.00193189	0.00129323	0.00193189	0.86	33.0588	TP	0.172797	+	TP
Mucic Acid	galct__D_e	0.00668397	+	0.00668397	0.0080799	0.00537065	0.0080799	0.59	33.5308	TP	0.32529	+	TP
Glycolic Acid	glyclt_e	0.00137555	+	0.00137555	0.00208301	0.00138456	0.00208301	1.63	33.5308	TP	0.0839942	+	TP
Glyoxylic Acid	glx_e	0.00181393	+	0.00181393	0.00214879	0.00142829	0.00214879	2.1	33.5308	TP	0	-	FN
D-Cellobiose	cellb_e	0.00125482	+	0.00125482	0	0	0	0		FN	0	-	FN
Inosine	ins_e	0.000928959	-	0	0	0	0	0		TN	0	-	TN
Gly-Glu	gly_e/glu__L_e	0.00119796	+	0.00119796	0	0	0	0		FN	0	-	FN
L-Serine	ser__L_e	0.00131385	+	0.00131385	0.00180371	0.00180371	0.00180371	0.97	-1.75914e-09	TP	0	-	FN
L-Threonine	thr__L_e	0.00163496	+	0.00163496	0.00201075	0.00201075	0.00201075	0.61	1.12729e-08	TP	0	-	FN
L-Alanine	ala__L_e	0.00155016	+	0.00155016	0.00184602	0.00184602	0.00184602	0.81	-2.83745e-09	TP	0.207357	+	TP
Ala-Gly	ala__L_e	-9.27254e-05	-	0	0.00184602	0.00184602	0.00184602	0.81	-2.83745e-09	FP	0.207357	+	FP
Acetoacetic Acid	acac_e	0.00204939	+	0.00204939	0.00266171	0.00178178	0.00266171	0.68	33.0588	TP	0.248622	+	TP
N-Acetyl-D-Mannosamine	acmana_e	0.000595067	-	0	0	0	0	0		TN	0	-	TN
D-Malic Acid	mal__D_e	0.000608527	-	0	0	0	0	0		TN	0	-	TN
L-Malic Acid	mal__L_e	-0.000184723	-	0	0	0	0	0		TN	0.221985	+	FP
Gly-Pro	gly_e/pro__L_e	0.0021316	+	0.0021316	0	0	0	0		FN	0	-	FN
Tyramine	tym_e	0.000651338	-	0	0	0	0	0		TN	0	-	TN
L-Lyxose	lyx__L_e	-0.000145521	-	0	0	0	0	0		TN	0	-	TN
Pyruvic Acid	pyr_e	0.0089812	+	0.0089812	0.00983115	0.00658109	0.00983115	1.22	33.0588	TP	0	-	FN
D-Galacturonic Acid	galur_e	0.000379061	-	0	0	0	0	0		TN	0	-	TN
2-Aminoethanol	etha_e	-0.000403423	-	0	0	0	0	0		TN	0	-	TN
Glycogen	glycogen_e	0.000863988	+	0.000863988	0.000946127	0.000628883	0.000946127	0.341	33.5308	TP	0	-	FN
N-Acetyl-D-Galactosamine	acgal_e	-0.000326764	-	0	0	0	0	0		TN	0	-	TN
N-Acetyl-Neuraminic Acid	acnam_e	0.00119496	+	0.00119496	0.000938842	0.000938842	0.000938842	0.216	4.40777e-09	TP	0	-	FN
D-Arabinose	arab__D_e	-0.000169732	-	0	0	0	0	0		TN	0	-	TN
D-Arabitol	abt__D_e	0.00975159	+	0.00975159	0.0107732	0.00716086	0.0107732	0.52	33.5308	TP	0	-	FN
Arbutin	arbt_e	-4.1961e-05	-	0	0	0	0	0		TN	0	-	TN
a-Methyl-D-Glucoside	madg_e	-0.000220472	-	0	0	0	0	0		TN	0	-	TN
b-Methyl-D-Glucuronic Acid	metglcur_e	-4.40611e-05	-	0	0	0	0	0		TN	0	-	TN
D-Raffinose	raffin_e	0.00538513	+	0.00538513	0.00659987	0.00438688	0.00659987	0.14	33.5308	TP	1.30661	+	TP
L-Sorbose	srb__L_e	0.0082009	+	0.0082009	0.00987787	0.00656574	0.00987787	0.45	33.5308	TP	0	-	FN
Stachyose	stys_e	0.000430509	-	0	0	0	0	0		TN	0	-	TN
Xylitol	xylt_e	0.000722867	+	0.000722867	0.00134482	0.000893893	0.00134482	0.4	33.5308	TP	0	-	FN
g-Amino-N-Butyric Acid	4abut_e	-0.000262685	-	0	0	0	0	0		TN	0	-	TN
d-Amino Valeric Acid	5aptn_e	0.00102911	+	0.00102911	0.00171723	0.00171723	0.00171723	0.44	-1.18679e-09	TP	0	-	FN
Butyric Acid	but_e	0.00647191	+	0.00647191	0.00764168	0.00511543	0.00764168	0.64	33.0588	TP	0	-	FN
Capric Acid	dca_e	0.00204458	+	0.00204458	0.00399256	0.00267267	0.00399256	0.205	33.0588	TP	0.813671	+	TP
Caproic Acid	hxa_e	0.00968265	+	0.00968265	0.0106898	0.00715586	0.0106898	0.425	33.0588	TP	0	-	FN
4-Hydroxybenzoic Acid	4hbz_e	0.000627504	+	0.000627504	0	0	0	0		FN	0	-	FN
b-Hydroxybutyric Acid	bhb_e	-1.94205e-05	-	0	0	0	0	0		TN	0	-	TN
g-Hydroxybutyric Acid	ghb_e	-1.84503e-05	-	0	0	0	0	0		TN	0	-	TN
b-Hydroxypyruvic Acid	hpyr_e	0.000466246	-	0	0	0	0	0		TN	0	-	TN
5-Keto-D-Gluconic Acid	5dglcn_e	0.00103087	+	0.00103087	0.00148519	0.000988485	0.00148519	0.45	33.4438	TP	0	-	FN
Malonic Acid	malon_e	0.00520409	+	0.00520409	0.00616263	0.00412488	0.00616263	1.58	33.0662	TP	0	-	FN
Oxalic Acid	oxa_e	-0.0010035	-	0	0	0	0	0		TN	0	-	TN
Quinic Acid	quin_e	0.0102105	+	0.0102105	0	0	0	0		FN	0	-	FN
Sebacic Acid	sebacid_e	-0.000111362	-	0	0	0	0	0		TN	0	-	TN
D-Tartaric Acid	tartr__D_e	-0.00047603	-	0	0	0	0	0		TN	0.191987	+	FP
L-Tartaric Acid	tartr__L_e	0.00447256	+	0.00447256	0.00558588	0.00373817	0.00558588	0.96	33.0781	TP	0.185987	+	TP
Acetamide	ad_e	-0.000348407	-	0	0	0	0	0		TN	0	-	TN
L-Arginine	arg__L_e	-0.000928919	-	0	0	0	0	0		TN	0.369531	+	FP
Glycine	gly_e	-0.000653567	-	0	0	0	0	0		TN	0.110407	+	FP
L-Histidine	his__L_e	-9.89482e-05	-	0	0	0	0	0		TN	0	-	TN
L-Homoserine	hom__L_e	-0.000520171	-	0	0	0	0	0		TN	0	-	TN
Hydroxy-L-Proline	4hpro_LT_e	-0.0004259	-	0	0	0	0	0		TN	0	-	TN
L-Isoleucine	ile__L_e	-8.59041e-05	-	0	0	0	0	0		TN	0.457405	+	FP
L-Leucine	leu__L_e	-0.00367119	-	0	0	0	0	0		TN	0	-	TN
L-Lysine	lys__L_e	-4.07217e-05	-	0	0	0	0	0		TN	0.37175	+	FP
L-Methionine	met__L_e	-0.00017975	-	0	0	0	0	0		TN	0	-	TN
L-Ornithine	orn__L_e	-0.00069406	-	0	0	0	0	0		TN	0	-	TN
L-Phenylalanine	phe__L_e	-0.000396099	-	0	0	0	0	0		TN	0.652674	+	FP
L-Pyroglutamic Acid	5oxpro_e	-0.00042204	-	0	0	0	0	0		TN	0	-	TN
L-Valine	val__L_e	-2.72704e-05	-	0	0	0	0	0		TN	0	-	TN
D,L-Carnitine	crn__D_e	-0.000443069	-	0	0	0	0	0		TN	0	-	TN
Putrescine	ptrc_e	-0.00066484	-	0	0	0	0	0		TN	0	-	TN
Dihydroxyacetone	dha_e	-0.00196382	-	0	0	0	0	0		TN	0	-	TN
3-Hydroxy 2-Butanone	actn__R_e	-0.000128837	-	0	0	0	0	0		TN	0	-	TN
						TP	32
						TN	41
						FP	12
						FN	36
						Accuracy	0.603306
						Sensitivity	0.470588
						Specificity	0.773585
						Positive predicted	0.727273
						Negative predicted	0.532468
						Matthews correlation	0.0575202
