# Supplementary material for: Modeling of nitrogen fixation and polymer production in the heterotrophic diazotroph Azotobacter vinelandii DJ
Source: Metab Eng Commun. 2020 May 30;11:e00132. doi: 10.1016/j.mec.2020.e00132 (PMC7292883; doi:10.1016/j.mec.2020.e00132)
Supplement: Multimedia component 2 [file mmc2.xlsx]

## Sheet: BIOLOG PLATES
PM1	Mean PM1	Error PM1	Adjusted growth PM1	Conclusion PM1	PM2	Mean PM2	Error PM2	Adjusted growth PM2	Conclusion PM2	PM3	Mean PM3	Error PM3	Adjusted growth PM3	Conclusion PM3
A1	0.000119	9.25e-05		Control	A1	0.002058	6.05e-05			A1	0.015827	0.0003041
A2	-0.00023	9.37e-05	0.00057773	Non-Growth	A2	0.000174	0.0001607	-0.00128	Non-Growth	A2	0.020432	0.0002755	0.007646	Growth
A3	0.001083	0.000116	0.00188852	Growth	A3	0.001942	6e-05	0.000488	Non-Growth	A3	0.013132	0.0003475	0.000346	Growth
A4	-0.00014	0.0001281	0.00067	Non-Growth	A4	0.001746	7.69e-05	0.000292	Non-Growth	A4	0.019363	0.0002546	0.006577	Growth
A5	0.000121	0.0005555	0.00092692	Growth	A5	0.001393	0.0001614	-6.1e-05	Non-Growth	A5	0.017973	0.0002211	0.005187	Growth
A6	0.003713	0.0009488	0.00451897	Growth	A6	0.007071	0.0004444	0.005617	Growth	A6	0.002378	0.0006782	-0.01041	Non-Growth
A7	0.001054	4.82e-05	0.00185986	Growth	A7	0.003296	0.0001742	0.001842	Growth	A7	0.011003	0.0001415	-0.00178	Non-Growth
A8	-0.00018	0.0001609	0.00062708	Non-Growth	A8	0.002318	0.0001118	0.000864	Growth	A8	0.012762	0.0004089	-2.4e-05	Non-Growth
A9	0.000643	5.08e-05	0.00144828	Growth	A9	0.002441	6.24e-05	0.000987	Growth	A9	0.016361	0.0003308	0.003575	Growth
A10	-0.00107	0.0001515	-0.00026597	Non-Growth	A10	0.006266	0.0002665	0.004813	Growth	A10	0.012172	0.0002223	-0.00061	Non-Growth
A11	-0.00044	8.3e-05	0.00036535	Non-Growth	A11	0.002927	3.73e-05	0.001473	Growth	A11	0.002664	0.0002168	-0.01012	Non-Growth
A12	-0.00058	7.96e-05	0.00022514	Non-Growth	A12	0.005429	0.0004783	0.003975	Growth	A12	0.011047	0.0003845	-0.00174	Non-Growth
B1	0.001261	0.0001134	0.00206624	Growth	B1	0.001127	8.25e-05	-0.00033	Non-Growth	B1	0.021036	0.0002338	0.00825	Growth
B2	0.009377	0.001055	0.0101831	Growth	B2	0.002649	0.0001289	0.001195	Growth	B2	0.005534	0.0001617	-0.00725	Non-Growth
B3	0.006764	0.0007311	0.0075696	Growth	B3	0.001254	0.0001447	-0.0002	Non-Growth	B3	0.016727	0.0003528	0.003941	Growth
B4	-0.0002	0.0001125	0.00060354	Non-Growth	B4	0.004007	0.0003215	0.002554	Growth	B4	0.010486	0.0002919	-0.0023	Non-Growth
B5	0.000112	0.000234	0.00091737	Growth	B5	0.001284	5.49e-05	-0.00017	Non-Growth	B5	0.011494	0.0003779	-0.00129	Non-Growth
B6	0.000558	6.86e-05	0.00136333	Growth	B6	0.011206	0.0007307	0.009752	Growth	B6	0.011565	0.0003754	-0.00122	Non-Growth
B7	0.000256	0.0001145	0.00106163	Growth	B7	0.002335	0.0001438	0.000881	Growth	B7	0.008583	0.0001306	-0.0042	Non-Growth
B8	0.001302	0.000107	0.00210808	Growth	B8	0.001412	5.92e-05	-4.2e-05	Non-Growth	B8	0.009262	0.0001333	-0.00352	Non-Growth
B9	0.009212	0.0009621	0.0100176	Growth	B9	0.002407	0.0001687	0.000953	Growth	B9	0.007883	9.43e-05	-0.0049	Non-Growth
B10	0.000615	0.000161	0.0014209	Growth	B10	0.008008	0.0005241	0.006554	Growth	B10	0.01244	0.0004197	-0.00035	Non-Growth
B11	0.008099	0.0009196	0.00890473	Growth	B11	0.001454	0.0001593	-1.5e-07	Non-Growth	B11	0.003215	0.0001944	-0.00957	Non-Growth
B12	-0.0003	6.12e-05	0.00050494	Non-Growth	B12	0.003831	0.0004257	0.002377	Growth	B12	0.010834	0.0001964	-0.00195	Non-Growth
C1	0.000345	2.95e-05	0.00115108	Growth	C1	0.002198	0.0002272	0.000744	Growth	C1	0.001315	0.0001145	-0.01147	Non-Growth
C2	0.00718	0.0005419	0.00798542	Growth	C2	0.002098	0.0001111	0.000644	Growth	C2	0.009345	0.0002368	-0.00344	Non-Growth
C3	0.000724	0.0001269	0.00152996	Growth	C3	0.002397	0.0001759	0.000943	Growth	C3	0.01095	0.0002142	-0.00184	Non-Growth
C4	0.000117	0.0001079	0.00092289	Growth	C4	0.010849	9.29e-05	0.009395	Growth	C4	0.007983	0.0001678	-0.0048	Non-Growth
C5	-0.00351	0.0005924	-0.00270683	Non-Growth	C5	0.001714	0.0001377	0.00026	Non-Growth	C5	0.010416	0.0003045	-0.00237	Non-Growth
C6	0.007746	0.0010157	0.00855147	Growth	C6	0.001233	8.68e-05	-0.00022	Non-Growth	C6	0.003638	0.0001234	-0.00915	Non-Growth
C7	0.0078	0.0008004	0.00860578	Growth	C7	0.003492	0.0005703	0.002038	Growth	C7	0.005336	0.0001081	-0.00745	Non-Growth
C8	7.84e-05	0.0001364	0.00088409	Growth	C8	0.001287	0.0001177	-0.00017	Non-Growth	C8	0.007219	7.8e-05	-0.00557	Non-Growth
C9	0.006747	0.0005854	0.00755311	Growth	C9	0.00141	0.0001486	-4.4e-05	Non-Growth	C9	0.005675	0.0001076	-0.00711	Non-Growth
C10	0.003874	0.0005676	0.00467952	Growth	C10	0.00199	0.0001454	0.000536	Growth	C10	0.007852	0.000193	-0.00493	Non-Growth
C11	0.007734	0.0007633	0.00853976	Growth	C11	0.001808	4.17e-05	0.000354	Non-Growth	C11	0.008919	0.0001909	-0.00387	Non-Growth
C12	-0.0003	7.69e-05	0.00050902	Non-Growth	C12	0.010917	0.0001099	0.009464	Growth	C12	0.010702	8.81e-05	-0.00208	Non-Growth
D1	-0.00037	2.33e-05	0.00043187	Non-Growth	D1	0.006839	0.0001178	0.005385	Growth	D1	0.008721	0.0002591	-0.00406	Non-Growth
D2	0.00044	4.34e-05	0.00124612	Growth	D2	0.004836	0.0005762	0.003382	Growth	D2	0.001941	6.09e-05	-0.01084	Non-Growth
D3	-0.00094	0.0001787	-0.00013363	Non-Growth	D3	0.000666	6.26e-05	-0.00079	Non-Growth	D3	0.008555	0.0001702	-0.00423	Non-Growth
D4	0.00017	8.04e-05	0.00097591	Growth	D4	0.009655	0.0004083	0.008201	Growth	D4	0.009621	0.0002651	-0.00316	Non-Growth
D5	-0.00199	0.0006844	-0.00118721	Non-Growth	D5	0.001884	7.39e-05	0.000431	Non-Growth	D5	0.003699	0.0002038	-0.00909	Non-Growth
D6	0.007175	0.0009122	0.00798082	Growth	D6	0.002172	6.53e-05	0.000718	Growth	D6	0.005937	0.0002089	-0.00685	Non-Growth
D7	0.001807	0.00019	0.00261246	Growth	D7	0.009793	0.0005181	0.008339	Growth	D7	0.007712	0.0001803	-0.00507	Non-Growth
D8	0.00472	0.0005338	0.00552554	Growth	D8	0.002177	0.0002202	0.000723	Growth	D8	0.008047	0.0002415	-0.00474	Non-Growth
D9	0.000487	7.05e-05	0.00129285	Growth	D9	0.001075	0.0001053	-0.00038	Non-Growth	D9	0.011823	0.0006057	-0.00096	Non-Growth
D10	-3.3e-05	0.0001617	0.00077296	Growth	D10	0.001191	9.76e-05	-0.00026	Non-Growth	D10	0.008489	0.0002166	-0.0043	Non-Growth
D11	0.005335	0.0005509	0.00614047	Growth	D11	0.002483	0.0001509	0.001029	Growth	D11	0.003041	0.0001223	-0.00975	Non-Growth
D12	-0.00088	6.82e-05	-7.47e-05	Non-Growth	D12	0.007926	0.000511	0.006472	Growth	D12	0.001502	0.0001361	-0.01128	Non-Growth
E1	5.75e-05	7.49e-05	0.00086322	Growth	E1	0.003498	0.0004324	0.002045	Growth	E1	0.007172	0.0002927	-0.00561	Non-Growth
E2	0.003065	0.000291	0.00387087	Growth	E2	0.011137	0.0003193	0.009683	Growth	E2	0.00707	0.000471	-0.00572	Non-Growth
E3	0.000414	0.000173	0.00121992	Growth	E3	0.003054	0.0003072	0.0016	Growth	E3	0.00289	0.000105	-0.0099	Non-Growth
E4	0.000234	2.71e-05	0.00103948	Growth	E4	0.008235	0.0002731	0.006781	Growth	E4	0.007144	0.0002092	-0.00564	Non-Growth
E5	-0.00174	0.0008528	-0.00093224	Non-Growth	E5	0.002105	3.67e-05	0.000651	Growth	E5	0.008211	0.0002345	-0.00457	Non-Growth
E6	0.0004	8.4e-05	0.00120567	Growth	E6	0.00505	0.0006049	0.003596	Growth	E6	0.01986	0.0003782	0.007074	Growth
E7	0.000459	0.0001422	0.00126446	Growth	E7	0.002081	9.99e-05	0.000628	Growth	E7	0.008437	0.0002688	-0.00435	Non-Growth
E8	-0.00033	0.0001042	0.00048066	Non-Growth	E8	0.001434	7.33e-05	-1.9e-05	Non-Growth	E8	0.007899	0.0001805	-0.00489	Non-Growth
E9	-0.00011	9.37e-05	0.00069088	Non-Growth	E9	0.001435	0.0001531	-1.8e-05	Non-Growth	E9	0.012545	0.0003739	-0.00024	Non-Growth
E10	0.004695	0.0005801	0.00550108	Growth	E10	0.00192	0.0001463	0.000466	Non-Growth	E10	0.014692	0.0005415	0.001906	Growth
E11	0.000326	0.0001732	0.00113123	Growth	E11	0.002312	0.0001476	0.000858	Growth	E11	0.007627	0.0001445	-0.00516	Non-Growth
E12	-0.00124	0.0001178	-0.00043112	Non-Growth	E12	0.002485	0.0002328	0.001031	Growth	E12	0.006816	0.0002502	-0.00597	Non-Growth
F1	1.75e-05	0.0001505	0.00082322	Growth	F1	0.010762	0.0005205	0.009308	Growth	F1	0.008584	0.0002658	-0.0042	Non-Growth
F2	0.001517	0.0001073	0.00232252	Growth	F2	0.006658	0.0002261	0.005204	Growth	F2	0.010493	0.0003708	-0.00229	Non-Growth
F3	0.009011	0.001014	0.00981689	Growth	F3	0.00593	0.0002593	0.004476	Growth	F3	0.011523	0.0003517	-0.00126	Non-Growth
F4	0.000437	0.0001488	0.00124318	Growth	F4	0.00045	0.0002147	-0.001	Non-Growth	F4	0.002427	0.0001633	-0.01036	Non-Growth
F5	0.00206	0.0002095	0.00286564	Growth	F5	0.001032	9.6e-05	-0.00042	Non-Growth	F5	0.009755	0.000224	-0.00303	Non-Growth
F6	0.000462	0.0001222	0.0012675	Growth	F6	0.011664	0.0006506	0.01021	Growth	F6	0.002372	0.000383	-0.01041	Non-Growth
F7	0.000304	7.66e-05	0.00110994	Growth	F7	0.001898	5.43e-05	0.000444	Non-Growth	F7	0.004215	0.0005959	-0.00857	Non-Growth
F8	0.005878	0.0005151	0.00668397	Growth	F8	0.001343	0.0001088	-0.00011	Non-Growth	F8	0.006053	0.0004186	-0.00673	Non-Growth
F9	0.00057	1.62e-05	0.00137555	Growth	F9	-0.00237	9.35e-05	-0.00382	Non-Growth	F9	0.008263	0.0001318	-0.00452	Non-Growth
F10	0.001008	0.0002228	0.00181393	Growth	F10	0.003296	0.0001983	0.001842	Growth	F10	0.010466	0.0004948	-0.00232	Non-Growth
F11	0.000449	0.0001163	0.00125482	Growth	F11	0.000978	5.4e-05	-0.00048	Non-Growth	F11	0.009548	0.0004163	-0.00324	Non-Growth
F12	0.000123	0.0001257	0.00092896	Growth	F12	0.005926	0.0002987	0.004473	Growth	F12	0.008061	0.0001577	-0.00473	Non-Growth
G1	0.000392	9.53e-05	0.00119796	Growth	G1	0.001106	0.0001238	-0.00035	Non-Growth	G1	0.007753	0.0003305	-0.00503	Non-Growth
G2	-0.00012	0.0001152	0.00068137	Non-Growth	G2	-0.00016	0.0003537	-0.00161	Non-Growth	G2	0.009339	0.0004291	-0.00345	Non-Growth
G3	0.000508	3.74e-05	0.00131385	Growth	G3	0.000389	0.0001165	-0.00106	Non-Growth	G3	0.011148	0.0006965	-0.00164	Non-Growth
G4	0.000829	6.63e-05	0.00163496	Growth	G4	0.000525	0.0001705	-0.00093	Non-Growth	G4	0.009061	0.0002815	-0.00373	Non-Growth
G5	0.000744	0.0001632	0.00155016	Growth	G5	0.0008	0.0001543	-0.00065	Non-Growth	G5	0.010052	0.000153	-0.00273	Non-Growth
G6	-0.0009	0.0001163	-9.27e-05	Non-Growth	G6	0.001355	0.0001046	-9.9e-05	Non-Growth	G6	0.024581	0.0004426	0.011795	Growth
G7	0.001244	0.0001375	0.00204939	Growth	G7	0.000934	6.21e-05	-0.00052	Non-Growth	G7	0.006607	0.0002072	-0.00618	Non-Growth
G8	-0.00021	7.96e-05	0.00059507	Non-Growth	G8	0.001028	8.97e-05	-0.00043	Non-Growth	G8	0.006683	0.0002416	-0.0061	Non-Growth
G9	0.00082	5.14e-05	0.00162595	Growth	G9	0.001368	0.0001003	-8.6e-05	Non-Growth	G9	0.010509	0.00049	-0.00228	Non-Growth
G10	0.008396	0.0009096	0.0092013	Growth	G10	-0.00222	0.0010271	-0.00367	Non-Growth	G10	0.004537	0.000624	-0.00825	Non-Growth
G11	-0.0002	0.0001059	0.00060853	Non-Growth	G11	0.001413	9.92e-05	-4.1e-05	Non-Growth	G11	0.009339	0.0003656	-0.00345	Non-Growth
G12	-0.00099	2.94e-05	-0.00018472	Non-Growth	G12	0.001274	8.1e-05	-0.00018	Non-Growth	G12	0.00546	0.0001519	-0.00733	Non-Growth
H1	0.001326	0.0001579	0.0021316	Growth	H1	0.00076	3.81e-05	-0.00069	Non-Growth	H1	0.009198	0.0004487	-0.00359	Non-Growth
H2	-0.00014	0.0001131	0.00066133	Non-Growth	H2	0.001058	6.42e-05	-0.0004	Non-Growth	H2	0.011351	0.0004817	-0.00144	Non-Growth
H3	0.000641	0.0002097	0.00144631	Growth	H3	0.001032	7.96e-05	-0.00042	Non-Growth	H3	0.00913	0.0004498	-0.00366	Non-Growth
H4	-0.00015	7.23e-05	0.00065134	Non-Growth	H4	0.001427	0.0001422	-2.7e-05	Non-Growth	H4	0.010875	0.0005198	-0.00191	Non-Growth
H5	0.00138	0.0002249	0.00218603	Growth	H5	0.001011	0.0002498	-0.00044	Non-Growth	H5	0.010895	0.000372	-0.00189	Non-Growth
H6	-0.00095	3.75e-05	-0.00014552	Non-Growth	H6	0.002719	5.86e-05	0.001265	Growth	H6	0.010539	0.0003947	-0.00225	Non-Growth
H7	-0.00046	8.9e-05	0.00034342	Non-Growth	H7	0.000903	6.1e-05	-0.00055	Non-Growth	H7	0.010966	0.0005801	-0.00182	Non-Growth
H8	0.008175	0.0009572	0.0089812	Growth	H8	0.000789	4.67e-05	-0.00066	Non-Growth	H8	0.012857	0.0005776	7.1e-05	Growth
H9	-0.0007	5.51e-05	0.00010169	Non-Growth	H9	-0.00051	6.54e-05	-0.00196	Non-Growth	H9	0.010893	0.0001306	-0.00189	Non-Growth
H10	-0.00043	8.69e-05	0.00037906	Non-Growth	H10	0.002628	0.0001038	0.001174	Growth	H10	0.009744	0.0003208	-0.00304	Non-Growth
H11	-0.00061	5.91e-05	0.00019644	Non-Growth	H11	0.001514	1.88e-05	5.96e-05	Non-Growth	H11	0.011214	0.0002902	-0.00157	Non-Growth
H12	-0.00121	5.77e-05	-0.00040342	Non-Growth	H12	0.001325	3.9e-05	-0.00013	Non-Growth	H12	0.009149	0.0004055	-0.00364	Non-Growth
