# Supplementary material for: Modeling of nitrogen fixation and polymer production in the heterotrophic diazotroph Azotobacter vinelandii DJ
Source: Metab Eng Commun. 2020 May 30;11:e00132. doi: 10.1016/j.mec.2020.e00132 (PMC7292883; doi:10.1016/j.mec.2020.e00132)
Supplement: Multimedia component 3 [file mmc3.xlsx]

## Sheet: Model constraints
Reaction index	Reaction ID	Reaction name	Reaction Formula	Compound	Lower bound	Upper bound
22	EX_pi_e	Phosphate exchange	pi_e <=>	pi_	-1000	1000
23	EX_h_e	H+ exchange	h_e <=>	h_	-1000	1000
72	EX_fe3_e	Fe3+ exchange	fe3_e <=>	fe3_	-0.05	1000
77	EX_mn2_e	Mn2+ exchange	mn2_e <=>	mn2_	-1000	1000
135	EX_fe2_e	Fe2+ exchange	fe2_e <=>	fe2_	-0.05	1000
142	EX_glc__D_e	D-Glucose exchange	glc__D_e <=>	glc__D_	-5	1000
190	EX_zn2_e	Zinc exchange	zn2_e <=>	zn2_	-1000	1000
437	EX_mg2_e	Mg exchange	mg2_e <=>	mg2_	-1000	1000
569	EX_ca2_e	Calcium exchange	ca2_e <=>	ca2_	-1000	1000
684	EX_ni2_e	Ni2+ exchange	ni2_e <=>	ni2_	-1000	1000
711	EX_cu2_e	Cu2+ exchange	cu2_e <=>	cu2_	-1000	1000
776	EX_cobalt2_e	Co2+ exchange	cobalt2_e <=>	cobalt2_	-1000	1000
807	EX_sel_e	Selenate exchange	sel_e <=>	sel_	-1000	1000
1109	EX_h2o_e	H2O exchange	h2o_e <=>	h2o_	-1000	1000
1158	EX_nh4_e	Ammonia exchange	nh4_e <=>	nh4_	-5	1000
1184	EX_mobd_e	Molybdate exchange	mobd_e <=>	mobd_	-1000	1000
1185	EX_so4_e	Sulfate exchange	so4_e <=>	so4_	-1000	1000
1203	EX_k_e	K+ exchange	k_e <=>	k_	-1000	1000
1204	EX_na1_e	Sodium exchange	na1_e <=>	na1_	-1000	1000
1249	EX_o2_e	O2 exchange	o2_e <=>	o2_	-1000	1000
1471	EX_cl_e	Chloride exchange	cl_e <=>	cl_	-1000	1000
1737	EX_tungs_e	Tungstate exchange	tungs_e <=>	tungs_	-1000	1000
1799	EX_slnt_e	Selenite exchange	slnt_e <=>	slnt_	-1000	1000

## Sheet: Model properties
Reconstruction properties
Genes	1278
Metabolites	2003
Metabolites in cytoplasm	1189
Metabolites in periplasm	473
Metabolites in extracellular	341
Unique metabolites	1285
Reactions	2469
Number of subsystems	11
Reactions with GPR association	1948
Transport reactions	786
Exchange reactions	330
Orphan reactions	188
Biomass Objetive Functions	2
