# Supplementary material for: Modeling of nitrogen fixation and polymer production in the heterotrophic diazotroph Azotobacter vinelandii DJ
Source: Metab Eng Commun. 2020 May 30;11:e00132. doi: 10.1016/j.mec.2020.e00132 (PMC7292883; doi:10.1016/j.mec.2020.e00132)
Supplement: Multimedia component 4 [file mmc4.xml]

<?xml version="1.0" encoding="UTF-8" standalone="no"?><data:data><datasets><author>kzengler@ucsd.edu</author><type>1</type><dataset><name>AvinelandiiDJ</name><caption/><description>Model of Azotobacter vinelandii in .mat and .xml
Code to simulate the model and generate Figures present in the manuscript</description><filetype><name/></filetype><filesize/><source>0</source><sourcename>Original Data</sourcename><access><type>1</type><name>Data available in data repository</name><reponame>Github</reponame><PersistentId>AvinelandiiDJ</PersistentId><deeplinkurl>https://github.com/cristalzucsd/AvinelandiiDJ</deeplinkurl></access></dataset></datasets></data:data>
